# Supplementary material for: HIF-2α accumulation in human monocytes upon transfer of hypoxia-associated miRNAs via plasma-derived small extracellular vesicles from head and neck cancer patients
Source: Front Oncol. 2026 Jan 12;15:1701388. doi: 10.3389/fonc.2025.1701388 (PMC12833699; doi:10.3389/fonc.2025.1701388)
Supplement: Supplementary file 3 [file Table1.xlsx]

## Sheet: Supplementary Table 1
Sample	Label	hsa-miR-107	hsa-miR-135b-5p	hsa-miR-139-5p	hsa-miR-146a-5p	hsa-miR-155-5p	hsa-miR-18a-5p	hsa-miR-199a-3p+hsa-miR-199b-3p	hsa-miR-199a-5p	hsa-miR-19a-3p	hsa-miR-200b-3p	hsa-miR-21-5p	hsa-miR-210-3p	hsa-miR-210-5p	hsa-miR-363-3p	hsa-miR-363-5p	hsa-miR-424-5p	hsa-miR-429	hsa-miR-433-3p	hsa-miR-433-5p	hsa-miR-503-5p	hsa-miR-520d-3p	hsa-miR-7-5p	hsa-miR-98-3p
Con01	HD	0	0	0	0	40.765	0	59.295	0	39.283	0	136.379	0	0	0	0	0	0	0	0	0	0	0	0
Con02	HD	45.52	0	0	45.52	0	44.485	115.868	46.554	0	0	64.141	0	0	38.278	0	0	0	37.243	0	42.416	39.312	49.658	0
Con03	HD	66.322	0	0	0	0	0	78.566	43.875	0	39.793	69.383	0	0	43.875	0	0	0	46.936	44.895	40.814	0	51.017	0
Con04	HD	0	0	0	0	0	0	0	0	0	0	75.143	0	0	0	0	0	0	0	0	0	0	0	0
Con05	HD	89.997	37.499	0	46.873	52.498	63.748	148.12	95.622	37.499	54.373	91.872	59.998	41.249	69.373	0	46.873	0	65.623	52.498	108.746	41.249	65.623	0
Con06	HD	139.257	56.366	56.366	92.838	69.628	109.416	208.885	116.047	56.366	125.994	132.626	72.944	66.313	99.469	62.997	79.575	46.419	92.838	139.257	106.1	82.891	109.416	43.103
Con07	HD	92.586	47.786	44.799	74.666	41.813	80.639	86.612	77.652	95.572	50.773	44.799	53.759	62.719	59.733	38.826	62.719	0	65.706	62.719	104.532	59.733	107.519	0
Con08	HD	0	0	0	0	39.914	0	39.914	0	0	0	96.635	0	0	0	0	0	0	0	0	0	0	45.166	0
Con09	HD	0	0	0	0	39.51	0	49.706	0	0	0	79.02	0	0	0	0	0	0	0	39.51	0	0	0	0
Con10	HD	0	0	0	0	50.596	0	75.022	0	0	0	99.448	0	0	38.383	0	0	0	45.362	59.32	57.575	38.383	75.022	0
Con11	HD	0	0	0	0	0	0	0	0	50.199	0	109.995	0	0	0	0	0	0	0	0	0	0	0	0
Con12	HD	0	0	0	0	38.66	0	37.643	0	42.73	0	76.303	0	0	0	0	0	0	0	0	0	0	42.73	0
Con13	HD	0	0	0	0	0	0	0	0	0	0	93.676	0	0	0	0	0	0	0	0	0	0	0	0
Con14	HD	0	0	0	0	41.436	0	90.185	42.655	51.186	0	116.997	0	0	42.655	0	0	0	0	0	0	0	41.436	0
Con15	HD	0	0	0	0	0	0	0	0	0	0	100.462	0	0	0	0	0	0	0	0	0	0	0	0
Con16	HD	0	0	0	0	0	0	0	0	0	0	83.436	0	0	0	0	0	0	0	0	0	0	0	0
Con17	HD	0	0	0	0	41.234	0	57.923	0	38.288	0	116.828	0	0	0	0	0	0	0	0	0	0	53.996	0
Con18	HD	35.63	0	0	0	0	0	54.71	29.26	0	0	31.17	0	27.36	0	0	0	0	0	0	0	0	26.72	0
Con19	HD	49.73	0	0	0	0	0	41.65	39.16	0	27.97	31.08	0	34.19	26.73	0	0	0	0	0	0	0	29.84	0
Con20	HD	31.72	0	0	0	30.35	0	37.24	33.1	0	0	44.14	0	30.35	30.35	0	0	0	0	0	0	0	0	0
Con21	HD	48.92	0	0	0	0	0	44.47	26.05	0	0	29.22	0	30.49	0	0	0	0	0	0	0	0	0	0
Con22	HD	0	0	0	0	0	0	0	0	0	0	0	0	0	0	0	0	0	0	0	0	0	0	0
Con23	HD	46.16	0	0	0	25.57	0	39.92	31.81	0	0	24.95	0	33.06	0	0	0	0	0	0	24.33	0	31.81	0
Con24	HD	0	0	0	0	0	0	47.84	26.09	0	0	0	0	0	31.53	0	0	0	0	0	0	36.96	0	0
Con25	HD	0	0	0	0	0	0	63.49	0	0	0	0	28.46	0	0	0	0	0	0	0	0	0	25.18	0
Con26	HD	106.24	68.74	62.49	106.24	93.74	106.24	299.97	124.99	56.24	31.25	124.99	87.49	68.74	118.74	93.74	56.24	50	124.99	37.5	99.99	124.99	143.74	99.99
Con27	HD	39.47	0	0	0	0	25.81	77.42	27.32	0	0	0	44.02	24.29	27.32	39.47	34.91	0	37.95	0	0	0	28.84	0
Con28	HD	48.72	0	0	0	0	0	43.03	31.64	0	27.21	31.01	0	28.47	27.84	0	0	0	25.94	0	24.68	0	27.21	0
Con29	HD	26.66	0	0	28.23	0	0	104.3	0	0	0	0	0	0	0	0	0	0	0	0	0	0	0	0
Con30	HD	24.71	0	0	0	0	0	47.1	0	0	0	0	0	0	0	0	0	0	0	0	0	0	0	0
Con31	HD	25.02	0	0	0	0	0	75.05	0	0	0	0	25.91	0	28.59	0	0	0	0	0	0	0	0	0
Con32	HD	0	0	0	0	0	0	28.61	0	0	0	0	0	0	0	0	0	0	0	0	0	0	0	0
Con33	HD	46.12	0	0	0	26.78	25.29	71.42	31.24	0	0	34.22	26.78	0	46.12	0	0	0	0	0	25.29	0	37.2	0
Con34	HD	43.09	0	0	0	0	0	57.9	0	0	0	0	0	0	28.28	25.58	0	0	35.01	0	28.28	24.24	26.93	0
Con35	HD	32.93	0	0	0	0	0	53.69	0	0	0	0	0	0	0	0	0	0	0	0	0	0	0	0
Con36	HD	0	0	0	0	0	0	38.32	0	0	0	0	0	0	0	0	0	0	0	0	0	0	0	0
Con37	HD	33.8	0	0	0	0	0	44.78	0	0	0	0	0	0	26.19	0	0	0	27.88	0	0	0	31.26	0
Con38	HD	27.29	0	0	26.41	25.53	0	58.98	0	0	0	0	0	0	30.81	0	0	0	0	0	0	0	28.17	0
Con39	HD	24.78	0	0	29.74	0	0	90.87	0	0	0	0	27.26	0	0	0	0	0	0	0	0	0	37.17	0
Con40	HD	45.49	0	0	24.41	0	0	63.24	0	0	0	0	24.41	0	24.41	24.41	0	0	28.85	0	0	24.41	29.96	28.85
Con41	HD	27.1	0	0	0	0	0	40.06	0	0	0	0	0	0	0	0	0	0	0	0	0	0	0	0
Con42	HD	0	0	0	0	0	0	46.03	0	0	0	0	0	0	0	0	0	0	0	0	0	0	0	0
Con43	HD	27.26	0	0	0	0	0	25.83	0	0	0	0	0	0	0	0	0	0	0	0	0	0	33.72	0
Con44	HD	0	0	0	0	0	0	0	0	0	0	0	0	0	0	0	0	0	0	0	0	0	0	0
Con45	HD	0	0	0	0	0	0	45.03	0	0	0	0	0	0	0	0	0	0	0	0	0	0	0	0
Con46	HD	45.98	0	0	25.69	24.34	0	70.32	0	0	0	31.1	43.27	0	32.46	25.69	0	0	39.22	0	29.75	28.4	48.68	0
Con47	HD	25.25	0	0	0	0	0	49.69	0	0	0	0	0	0	0	0	0	0	0	0	0	0	25.25	0
Con48	HD	0	0	0	0	0	0	0	0	0	0	0	0	0	0	0	0	0	0	0	0	0	0	0
Con49	HD	0	0	0	0	0	0	51.44	0	0	0	0	30.87	0	0	0	0	0	0	0	27.93	0	32.34	0
Pat01	HNSCC	0	0	0	0	0	0	50.022	0	37.33	0	73.912	0	0	0	0	0	0	0	0	0	0	0	0
Pat02	HNSCC	55.32	0	0	213.847	0	92.474	650.624	152.748	177.518	0	830.619	0	0	67.704	0	0	0	0	0	45.412	0	0	0
Pat03	HNSCC	63.492	0	0	0	0	37.037	78.483	45.855	0	0	59.083	0	0	0	0	0	0	0	0	0	0	47.619	0
Pat04	HNSCC	0	0	0	0	0	0	39.718	0	0	0	76.6	0	0	0	0	0	0	0	0	0	0	0	0
Pat05	HNSCC	38.788	0	0	0	0	0	51.495	0	0	0	59.52	0	0	0	0	0	0	0	0	0	0	0	0
Pat06	HNSCC	92.485	0	0	136.007	48.963	52.589	212.171	76.164	52.589	0	139.634	48.963	0	87.045	0	61.657	0	97.925	41.709	88.858	0	70.724	0
Pat07	HNSCC	63.744	0	0	41.168	0	47.808	131.473	38.512	0	45.152	69.056	0	46.48	51.792	0	46.48	0	51.792	41.168	57.104	0	66.4	0
Pat08	HNSCC	176.29	114.07	82.96	82.96	82.96	207.4	321.47	176.29	93.33	176.29	114.07	41.48	186.66	155.55	93.33	72.59	51.85	207.4	72.59	259.25	114.07	279.99	51.85
Pat09	HNSCC	42.651	0	0	0	0	0	63.976	0	0	0	63.265	0	0	0	0	0	0	0	0	0	0	39.097	0
Pat10	HNSCC	64.022	0	38.067	41.528	0	39.798	160.921	55.371	0	0	86.517	0	0	43.258	0	41.528	0	51.91	39.798	55.371	0	44.989	0
Pat11	HNSCC	39.563	0	0	0	0	41.845	89.016	39.563	59.344	0	106.515	0	0	0	0	0	0	0	0	0	0	40.324	0
Pat12	HNSCC	51.986	0	0	0	0	0	123.967	45.321	38.656	0	69.315	0	0	38.656	0	0	0	47.987	0	62.65	0	58.651	0
Pat13	HNSCC	41.638	0	0	0	0	0	67.329	0	0	0	80.618	0	0	0	0	0	0	42.524	0	38.094	0	38.98	0
Pat14	HNSCC	0	0	0	0	0	0	81.95	48.364	0	0	79.263	0	0	40.303	0	0	0	0	0	47.021	0	42.99	0
Pat15	HNSCC	0	0	0	0	0	0	0	0	0	0	65.738	0	0	0	0	0	0	0	0	38.191	0	0	0
Pat16	HNSCC	42.829	0	0	0	0	0	67.671	41.116	0	0	64.244	0	0	0	0	0	0	0	0	0	0	0	0
Pat17	HNSCC	68.723	0	0	39.955	0	0	131.053	39.955	0	0	70.321	0	0	0	0	0	0	39.955	0	52.741	0	46.348	0
Pat18	HNSCC	0	0	0	0	0	0	51.08	28.18	0	0	0	31.7	0	0	0	0	0	0	0	0	0	0	0
Pat19	HNSCC	28.78	0	0	28.78	0	0	88.73	0	26.38	0	33.57	0	0	0	0	0	0	0	0	0	0	0	0
Pat20	HNSCC	0	0	0	0	39.05	0	34.71	0	0	0	0	0	0	0	34.71	0	0	39.05	0	34.71	26.03	65.09	0
Pat21	HNSCC	0	0	0	0	0	0	26.53	0	0	0	0	0	0	0	0	0	0	0	0	0	0	25.8	0
Pat22	HNSCC	45.41	0	0	0	26.29	35.85	69.31	28.68	0	0	26.29	0	0	33.46	0	0	0	31.07	0	0	33.46	0	0
Pat23	HNSCC	55.13	0	0	34.22	24.71	37.07	64.64	53.23	0	0	42.78	27.57	46.58	32.32	24.71	0	0	0	0	0	0	32.32	0
Pat24	HNSCC	0	0	0	0	0	0	0	0	0	0	0	0	0	0	0	0	0	0	0	0	0	0	0
Pat25	HNSCC	79.08	0	0	30.48	28.01	33.77	59.31	57.66	29.66	0	41.19	24.71	42.01	29.66	35.42	0	0	32.95	0	0	0	35.42	0
Pat26	HNSCC	0	0	0	0	0	0	52.1	0	0	0	0	27.24	0	0	0	0	0	26.05	0	26.05	0	27.24	0
Pat27	HNSCC	118.93	0	0	127.14	36.23	32.81	106.63	62.2	147.64	39.64	343.13	0	35.54	63.57	0	0	0	25.29	0	28.02	0	41.7	0
Pat28	HNSCC	0	0	0	0	0	0	36.05	0	0	0	0	0	0	0	0	0	0	0	0	0	0	0	0
Pat29	HNSCC	40.45	0	0	0	0	0	31.93	31.93	0	0	28.38	0	26.97	24.13	0	0	0	26.26	0	30.51	0	29.8	0
Pat30	HNSCC	0	0	0	0	0	0	61.26	32.16	0	0	0	35.23	0	0	26.04	0	0	64.33	0	42.88	0	64.33	0
Pat31	HNSCC	245.31	91.2	106.93	141.52	169.83	141.52	270.47	220.15	94.35	78.62	97.49	141.52	103.78	210.71	141.52	91.2	97.49	172.97	59.75	81.77	103.78	163.54	91.2
Pat32	HNSCC	35.22	0	0	0	0	0	51.11	31.08	0	0	30.39	0	37.29	0	0	0	0	0	0	26.93	0	28.32	0
Pat33	HNSCC	227.31	68.19	125.02	147.75	102.29	113.65	375.06	284.13	79.56	0	170.48	159.12	193.21	136.38	147.75	113.65	90.92	56.83	45.46	79.56	181.85	227.31	113.65
Pat34	HNSCC	87.33	0	0	52.64	40.68	26.32	126.81	49.05	33.5	0	50.25	44.27	50.25	46.66	29.91	0	0	41.87	0	52.64	32.3	59.82	0
Pat35	HNSCC	212.08	101.91	88.14	112.92	151.48	134.96	280.93	176.27	88.14	60.59	82.63	140.47	121.19	168.01	137.71	79.87	85.38	121.19	68.86	44.07	104.66	151.48	79.87
Pat36	HNSCC	594.28	158.48	232.05	384.87	322.61	413.17	565.98	424.49	198.09	118.86	288.65	373.55	299.97	458.45	418.83	220.73	215.07	282.99	147.16	141.5	260.35	288.65	198.09
Pat37	HNSCC	24.33	0	29.86	29.86	27.65	0	61.92	32.07	0	0	27.65	0	0	24.33	0	25.43	0	29.86	0	0	29.86	42.02	0
Pat38	HNSCC	126.45	62.4	67.33	80.47	77.18	98.53	152.72	139.59	39.41	31.2	49.27	101.82	80.47	121.52	95.25	41.05	39.41	68.97	27.92	32.84	64.05	68.97	37.77
Pat39	HNSCC	228.01	124.65	112.49	136.81	148.97	176.33	373.94	240.17	72.96	45.6	109.45	139.85	158.09	188.49	148.97	66.88	91.21	167.21	54.72	91.21	91.21	130.73	51.68
Pat40	HNSCC	0	0	0	0	0	0	27.2	0	0	0	0	0	0	0	0	0	0	0	0	0	0	0	0
Pat41	HNSCC	154.26	40.93	66.11	81.85	100.74	113.33	195.19	154.26	50.37	47.22	66.11	119.63	72.41	103.89	94.44	47.22	66.11	81.85	40.93	40.93	103.89	91.3	28.33
Pat42	HNSCC	69.23	30.64	29.51	48.8	56.74	35.18	86.25	72.63	29.51	0	36.32	48.8	44.26	64.69	46.53	31.78	29.51	26.1	0	0	34.05	34.05	0
Pat43	HNSCC	72.44	29.89	0	43.69	45.99	42.54	97.73	78.19	29.89	28.74	32.19	48.29	39.09	56.34	42.54	29.89	25.3	32.19	31.04	0	35.64	45.99	24.15
Pat44	HNSCC	27.29	0	27.29	24.56	30.01	24.56	43.66	46.38	0	0	0	30.01	0	32.74	0	0	0	0	0	0	0	32.74	0
Pat45	HNSCC	96.47	30.22	26.73	44.17	55.79	54.63	110.42	86.01	0	0	27.89	43	51.14	76.71	61.6	0	31.38	36.03	31.38	27.89	39.52	48.82	29.06
Pat46	HNSCC	24.83	0	0	0	0	0	41.02	24.83	0	0	0	0	0	24.83	0	0	0	0	0	0	0	28.07	0
Pat47	HNSCC	47.98	0	34.74	34.74	62.86	31.43	71.14	34.74	39.7	0	36.4	43.01	0	39.7	46.32	0	0	36.4	24.81	29.78	0	44.67	0
Pat48	HNSCC	24.13	0	0	0	0	24.13	56.96	0	0	0	0	0	0	28.96	0	0	0	33.79	0	0	0	30.89	0
Pat49	HNSCC	82.1	28.38	28.38	45.61	44.6	32.43	89.19	69.93	0	0	35.47	35.47	31.42	63.85	63.85	27.37	25.34	37.5	0	0	34.46	33.45	0
Pat50	HNSCC	89.32	30.92	28.63	36.64	37.79	41.22	75.58	59.54	0	0	35.5	49.24	28.63	59.54	43.51	26.34	24.05	43.51	0	24.05	32.06	44.66	33.21
Pat51	HNSCC	69.83	0	0	53.2	31.59	0	232.76	43.23	26.6	0	34.91	28.26	0	53.2	29.93	34.91	0	34.91	0	0	28.26	33.25	0
Pat52	HNSCC	0	0	0	0	0	0	31.27	0	0	0	0	0	0	0	0	0	0	0	0	0	0	0	0
Pat53	HNSCC	101.33	64.85	40.53	64.85	68.91	72.96	328.33	85.12	36.48	0	68.91	113.5	32.43	85.12	60.8	52.69	40.53	68.91	48.64	28.37	28.37	129.71	48.64
Pat54	HNSCC	31.38	0	0	0	0	0	66.57	0	0	0	24.73	0	0	32.34	26.63	0	0	0	0	0	0	0	0
Pat55	HNSCC	45.75	0	0	29.98	28.4	0	77.31	39.44	28.4	0	25.24	0	0	37.87	0	0	0	47.33	0	0	26.82	41.02	0
Pat56	HNSCC	50.28	29.33	0	31.42	39.8	25.14	169.68	56.56	27.23	0	41.9	58.65	31.42	41.9	35.61	35.61	0	29.33	0	31.42	33.52	43.99	0
Pat57	HNSCC	0	30	0	40	35	0	71.67	36.67	0	0	26.67	35	0	38.33	35	0	0	43.33	0	26.67	33.33	41.67	0
Pat58	HNSCC	30.87	0	0	0	25.5	0	80.52	32.21	0	0	0	0	0	30.87	0	24.16	0	37.58	0	0	0	34.89	0
Pat59	HNSCC	54.19	0	34.12	32.11	50.17	30.1	96.33	46.16	0	0	24.08	56.19	36.12	58.2	28.1	30.1	0	44.15	24.08	36.12	0	52.18	30.1
Pat60	HNSCC	30.52	0	0	0	24.42	0	120.87	30.52	0	0	26.86	34.18	0	25.64	0	0	0	31.74	0	35.41	24.42	50.06	0
Pat61	HNSCC	0	0	0	0	0	0	73.97	0	0	0	0	0	0	0	0	0	0	0	0	0	0	0	0
Pat62	HNSCC	36.25	0	26.1	39.15	24.65	0	71.05	31.9	0	0	0	37.7	0	0	0	0	0	29	0	0	0	36.25	0
Pat63	HNSCC	30.61	0	0	35.71	0	0	30.61	0	0	0	30.61	0	0	30.61	0	0	0	35.71	0	0	30.61	56.12	0
Pat64	HNSCC	0	0	0	0	0	0	40.11	0	0	0	0	0	0	0	0	0	0	0	0	0	0	0	0
Pat65	HNSCC	30.07	0	0	0	26.06	0	68.15	0	0	0	0	29.06	0	0	0	0	0	0	0	0	0	0	0
Pat66	HNSCC	0	0	0	0	0	0	29.46	0	0	0	0	0	0	0	0	0	0	0	0	0	0	0	0
Pat67	HNSCC	0	0	0	0	0	0	83.28	0	0	0	0	0	0	0	0	0	0	0	0	0	0	0	0
Pat68	HNSCC	0	0	0	0	0	0	48.23	0	0	0	0	0	0	28.64	0	0	0	0	0	0	0	0	0
Pat69	HNSCC	61.02	0	0	26.96	0	0	89.41	0	25.55	0	0	0	29.8	0	0	0	0	0	0	32.64	0	41.16	0
Pat70	HNSCC	0	0	0	0	0	0	0	0	0	0	0	0	0	0	0	0	0	0	0	0	0	0	0
Pat71	HNSCC	84.98	25.97	30.69	49.57	37.77	33.05	94.42	49.57	35.41	0	40.13	49.57	28.33	61.37	28.33	42.49	25.97	56.65	0	37.77	35.41	70.82	30.69
Pat72	HNSCC	0	0	0	0	0	0	38.15	0	0	0	0	0	0	0	0	0	0	25.18	0	0	0	0	0
Pat73	HNSCC	0	0	27.25	0	0	0	54.5	27.25	0	0	0	0	0	44.28	0	0	0	30.66	0	0	0	37.47	0
Pat74	HNSCC	48.39	36.78	27.1	32.91	30.97	25.17	110.34	44.52	32.91	0	54.2	56.14	0	32.91	50.33	36.78	0	48.39	29.04	29.04	42.59	58.07	27.1
Pat75	HNSCC	30.26	0	0	0	0	0	102.32	0	0	0	30.26	0	0	0	30.26	0	0	0	0	0	0	0	0
Pat76	HNSCC	26.51	0	0	30.76	0	25.45	116.66	24.39	27.57	0	37.12	0	0	47.72	0	0	0	0	0	0	0	33.94	0
Pat77	HNSCC	0	0	0	0	0	0	0	0	0	0	0	0	0	0	0	0	0	0	0	0	0	0	0
Pat78	HNSCC	30.1	0	0	0	0	0	41.39	0	0	0	0	0	0	0	0	0	0	0	0	0	0	0	0
Pat79	HNSCC	27.18	0	0	0	0	0	38.22	0	0	0	0	26.33	0	0	0	0	0	0	0	0	0	0	0
Pat80	HNSCC	33.52	0	0	0	0	0	30.94	0	0	0	0	0	0	0	0	0	0	0	0	0	0	27.5	0
